# Supplementary material for: Modulation of Glucose Consumption and Uptake in HepG2 Cells by Aqueous Extracts from the Coelomic Fluid of the Edible Holothuria tubulosa Sea Cucumber
Source: Biology (Basel). 2024 May 25;13(6):378. doi: 10.3390/biology13060378 (PMC11201224; doi:10.3390/biology13060378)
Supplement: Supplementary file 1 [file biology-13-00378-s001.zip]

Archive with 1 entries (1 files):
- biology-3002880-supplementary.pdf
